# Supplementary material for: Genes Common in Primary Immunodeficiencies and Cancer Display Overrepresentation of Codon CTG and Dominant Role of Selection Pressure in Shaping Codon Usage
Source: Biomedicines. 2021 Aug 12;9(8):1001. doi: 10.3390/biomedicines9081001 (PMC8391990; doi:10.3390/biomedicines9081001)
Supplement: Supplementary file 1 [file biomedicines-09-01001-s001.zip]

Archive with 1 entries (1 files):
- biomedicines-1323692-supplementary.xlsx
