# Supplementary material for: Genes Common in Primary Immunodeficiencies and Cancer Display Overrepresentation of Codon CTG and Dominant Role of Selection Pressure in Shaping Codon Usage
Source: Biomedicines. 2021 Aug 12;9(8):1001. doi: 10.3390/biomedicines9081001 (PMC8391990; doi:10.3390/biomedicines9081001)
Supplement: Supplementary file 1 [file biomedicines-09-01001-s001.zip › biomedicines-1323692-supplementary.xlsx]

## Sheet: Sheet1
SEQUENCES \ PARAMETERS	TTT	TTC	TTA	TTG	CTT	CTC	CTA	CTG	ATT	ATC	ATA	GTT	GTC	GTA	GTG	TCT	TCC	TCA	TCG	AGT	AGC	CCT	CCC	CCA	CCG	ACT	ACC	ACA	ACG	GCT	GCC	GCA	GCG	TAT	TAC	CAT	CAC	CAA	CAG	AAT	AAC	AAA	AAG	GAT	GAC	GAA	GAG	TGT	TGC
Single letter amino acid	F	F	L	L	L	L	L	L	I	I	I	V	V	V	V	S	S	S	S	S	S	P	P	P	P	T	T	T	T	A	A	A	A	Y	Y	H	H	Q	Q	N	N	K	K	D	D	E	E	C	C
NBN	1.231	0.769	1.258	1.548	1.355	0.29	0.774	0.774	1.35	0.525	1.125	1.333	0.571	1.048	1.048	1.853	0.618	1.676	0.176	1.235	0.441	1.231	0.41	2.051	0.308	1.333	0.471	2.039	0.157	1.667	0.667	1.444	0.222	1	1	1.636	0.364	0.974	1.026	1.435	0.565	1.429	0.571	1.6	0.4	1.485	0.515	1.333	0.667
CARD11	0.345	1.655	0.133	0.4	0.178	1.111	0.311	3.867	0.306	2.633	0.061	0.214	1.643	0.286	1.857	0.467	1.733	0.4	0.8	0.333	2.267	0.88	2.08	0.64	0.4	0.222	2	0.741	1.037	0.32	2.8	0.4	0.48	0.242	1.758	0.286	1.714	0.218	1.782	0.468	1.532	0.211	1.789	0.514	1.486	0.525	1.475	0.522	1.478
CASP8	0.9	1.1	0.327	1.309	0.982	0.764	0.218	2.4	0.971	1.765	0.265	0.8	1.067	0.8	1.333	0.811	0.973	1.297	0.162	0.649	2.108	2	1.2	0.4	0.4	1.524	0.952	1.143	0.381	1.333	1.6	1.067	0	1	1	0.571	1.429	0.846	1.154	0.8	1.2	1.059	0.941	1.143	0.857	0.978	1.022	1.077	0.923
FAS	1.333	0.667	0.727	1.636	1.636	0.727	0.545	0.727	1	1.5	0.5	1.818	0.909	0.364	0.909	2.1	1.2	0.6	0.3	1.2	0.6	1.333	0.667	2	0	1.429	1.143	1.286	0.143	1.091	1.455	1.091	0.364	1.333	0.667	1.636	0.364	1.286	0.714	1.182	0.818	1.062	0.938	0.706	1.294	1.615	0.385	0.952	1.048
ITK	1.037	0.963	0.211	0.632	0.947	1.053	0.211	2.947	0.923	1.846	0.231	0.696	0.522	0.348	2.435	1.067	1.333	0.933	0.133	1.467	1.067	1.333	0.8	1.467	0.4	0.857	1.714	1.143	0.286	1.419	1.419	1.161	0	1.097	0.903	1	1	0.857	1.143	1.071	0.929	0.952	1.048	0.929	1.071	1.154	0.846	1.125	0.875
KRAS	1.667	0.333	1.091	1.636	1.091	1.091	1.091	0	2.25	0	0.75	1	0.25	2.25	0.5	1.2	0.6	1.8	0	1.8	0.6	3	0	1	0	0.923	0.308	2.462	0.308	0.889	1.333	1.778	0	1.25	0.75	1.5	0.5	0.667	1.333	2	0	0.952	1.048	1.25	0.75	1.385	0.615	2	0
NRAS	1.333	0.667	0	1.714	0	1.286	0.857	2.143	1.091	0.818	1.091	1.176	0	1.176	1.647	0.6	0	1.2	0.6	1.8	1.8	0.8	0.8	2.4	0	0.615	1.231	2.154	0	0.8	2	0.8	0.4	0.222	1.778	0	2	0.8	1.2	0.667	1.333	1.167	0.833	1.625	0.375	1.333	0.667	2	0
PRF1	0.333	1.667	0	0.194	0.387	1.355	0.194	3.871	0.25	2.25	0.5	0.111	0.889	0.333	2.667	0.789	1.105	0.947	0.632	0.474	2.053	0.97	1.939	0.606	0.485	0.778	2.222	0.333	0.667	0.435	2.696	0.609	0.261	0.545	1.455	0.64	1.36	0.296	1.704	0.471	1.529	0.235	1.765	0.438	1.562	0.5	1.5	0.4	1.6
STAT3	1.133	0.867	0.22	0.805	0.732	1.098	0.585	2.561	1.244	1.683	0.073	0.39	0.878	0.293	2.439	0.471	1.647	1.059	0.235	0.824	1.765	0.824	1.412	1.412	0.353	1.106	1.872	0.681	0.34	1	1.636	0.818	0.545	1.143	0.857	0.769	1.231	0.433	1.567	0.947	1.053	0.936	1.064	0.688	1.312	0.644	1.356	0.857	1.143
PIK3R1	1.053	0.947	1.105	1.658	1.342	0.553	0.474	0.868	1.421	0.711	0.868	0.973	0.541	1.189	1.297	1.412	1.176	0.471	0.471	0.941	1.529	1.684	0.632	1.368	0.316	1.73	0.865	1.189	0.216	1.263	1.053	1.474	0.211	1.243	0.757	1.333	0.667	0.865	1.135	1.105	0.895	1.345	0.655	1.19	0.81	1.731	0.269	1	1
CIITA	0.41	1.59	0.036	0.5	0.5	1.393	0.393	3.179	0.667	2.111	0.222	0.296	1.111	0.222	2.37	0.319	1.851	0.638	0.383	0.766	2.043	0.818	1.591	1	0.591	0.692	1.615	0.692	1	1	1.741	0.704	0.556	0.727	1.273	0.667	1.333	0.413	1.587	0.5	1.5	0.476	1.524	0.473	1.527	0.434	1.566	0.4	1.6
IKBKB	0.778	1.222	0.557	0.557	0.557	0.99	0.433	2.907	0.882	1.941	0.176	0.6	1.1	0.2	2.1	0.577	0.808	0.808	0	1.385	2.423	1.091	2.182	0.606	0.121	0.6	1.3	0.9	1.2	0.737	2.421	0.316	0.526	0.571	1.429	0.769	1.231	0.295	1.705	0.97	1.03	0.512	1.488	0.778	1.222	0.746	1.254	0.667	1.333
IL21R	0.421	1.579	0.095	0.286	0.571	1.524	0.571	2.952	0.923	1.615	0.462	0	1.655	0.138	2.207	0.31	1.034	1.034	0.414	0.828	2.379	0.815	1.778	0.889	0.519	0.462	2.154	0.615	0.769	0.966	2.069	0.828	0.138	0.444	1.556	0.444	1.556	0.222	1.778	0.444	1.556	0.25	1.75	0.588	1.412	0.424	1.576	0.667	1.333
IL7R	1.13	0.87	0.808	0.808	0.692	0.923	0.808	1.962	1.125	1.25	0.625	0.848	1.091	0.606	1.455	1.043	1.043	0.913	0.13	1.565	1.304	1.667	0.833	1.333	0.167	1.077	0.923	1.538	0.462	1.882	0.941	1.176	0	1.286	0.714	1.111	0.889	0.957	1.043	1.455	0.545	0.897	1.103	1.12	0.88	1.29	0.71	0.923	1.077
JAK3	0.652	1.348	0.079	0.358	0.318	1.709	0.199	3.338	0.811	2.108	0.081	0.333	1.389	0.167	2.111	0.27	1.213	0.674	0.404	0.742	2.697	0.779	1.87	0.675	0.675	0.842	1.368	0.947	0.842	0.864	2.455	0.409	0.273	0.867	1.133	0.378	1.622	0.264	1.736	0.667	1.333	0.476	1.524	0.475	1.525	0.333	1.667	0.438	1.562
LCK	0.818	1.182	0	0.245	0.122	1.224	0.245	4.163	1.071	1.821	0.107	0.64	0.8	0	2.56	0.8	1.2	1	0.4	0.4	2.2	0.75	1.625	0.875	0.75	0.444	1.926	0.741	0.889	0.857	1.429	0.714	1	0.316	1.684	0.833	1.167	0.348	1.652	0.583	1.417	0.261	1.739	0.538	1.462	0.545	1.455	0.667	1.333
MALT1	1.188	0.812	1.176	1.118	1	0.765	0.471	1.471	1.161	0.968	0.871	1.434	0.604	0.83	1.132	1.138	0.31	1.345	0.207	1.655	1.345	1.083	0.667	1.75	0.5	1.714	0.857	1.238	0.19	1.191	0.936	1.447	0.426	1.143	0.857	1.44	0.56	0.743	1.257	1.714	0.286	1.061	0.939	1.388	0.612	1.207	0.793	1.407	0.593
MSN	0.778	1.222	0	0.906	0.113	0.906	0.453	3.623	1.2	1.68	0.12	0.167	0.833	0.167	2.833	1.143	1.429	0.286	0.571	1.714	0.857	1.333	1.867	0	0.8	1.692	1.846	0.308	0.154	1.551	1.878	0.571	0	0.923	1.077	1.111	0.889	0.178	1.822	1.048	0.952	0.419	1.581	0.933	1.067	0.658	1.342	0	2
PTPRC	1.36	0.64	1.2	0.947	1.2	0.821	0.568	1.263	1.612	0.806	0.582	1.418	0.759	0.608	1.215	1.385	0.75	1.327	0.115	1.327	1.096	1.316	1	1.474	0.211	1.216	0.98	1.529	0.275	1.538	0.923	1.385	0.154	1.24	0.76	1.268	0.732	0.807	1.193	1.277	0.723	1.25	0.75	1.324	0.676	1.449	0.551	1.462	0.538
RECQL4	0.606	1.394	0.046	0.415	0.369	1.523	0.138	3.508	0.667	1.833	0.5	0.278	0.889	0.5	2.333	0.659	1.39	0.512	0.512	0.585	2.341	1.036	1.321	1.25	0.393	0.25	1.75	1.25	0.75	0.821	1.949	0.718	0.513	0.19	1.81	0.432	1.568	0.286	1.714	0.5	1.5	0.5	1.5	0.533	1.467	0.36	1.64	0.4	1.6
RHOH	0.25	1.75	0	1.5	0.375	0.75	0	3.375	0.75	2.25	0	0	1.053	0.211	2.737	1.2	2	0.8	0	0.4	1.6	0.667	2.667	0	0.667	0.8	2	1.2	0	0.267	3.467	0.267	0	0	2	1	1	0	2	0.667	1.333	0.444	1.556	0.5	1.5	0.444	1.556	0.286	1.714
STAT5B	1.133	0.867	0.429	0.571	0.429	1	0.214	3.357	0.868	1.974	0.158	0.48	0.72	0.32	2.48	0.894	1.532	0.638	0.255	0.894	1.787	0.973	1.297	1.514	0.216	0.526	1.789	0.842	0.842	0.945	2.036	0.655	0.364	0.476	1.524	0.842	1.158	0.293	1.707	0.718	1.282	0.585	1.415	0.769	1.231	0.464	1.536	0.667	1.333
CDKN2A	0	2	0	0.5	1	1.5	1	2	1.5	1.5	0	1	0	0	3	3	0	0	0	1.5	1.5	0.706	0.471	0.706	2.118	0	2.667	0	1.333	1.6	0.8	0.6	1	0	0	0.4	1.6	0.4	1.6	0	0	0	0	2	0	0	2	0	2
CSF3R	0.588	1.412	0	0.368	0.368	1.737	0.211	3.316	0.265	2.471	0.265	0.457	1.371	0.229	1.943	0.514	1.457	0.514	0.086	0.514	2.914	0.471	2.259	1.082	0.188	0.727	2.4	0.655	0.218	0.627	2.353	0.627	0.392	1.294	0.706	0.571	1.429	0.196	1.804	0.593	1.407	0.211	1.789	0.583	1.417	0.426	1.574	0.593	1.407
WAS	0.5	1.5	0	0.4	0.933	1.6	0.133	2.933	1	1.6	0.4	0.667	0.444	0.222	2.667	0.8	1.6	1	0	1	1.6	0.835	1.099	1.714	0.352	0.533	2.133	0.8	0.533	1.189	1.514	0.649	0.649	0	2	0.667	1.333	0.323	1.677	0.571	1.429	0.588	1.412	0.786	1.214	0.5	1.5	0.5	1.5
GATA2	0	2	0.176	0.529	0.176	1.941	0.176	3	0	3	0	0.235	1.176	0	2.588	0.692	1.846	0.923	0.231	0.462	1.846	0.741	1.778	0.815	0.667	0.429	2.143	0.571	0.857	0.906	1.66	0.453	0.981	0.308	1.692	0	2	0	2	0.667	1.333	0.273	1.727	0	2	0.667	1.333	1.231	0.769
SBDS	1	1	0.6	0.9	0.9	1.2	0.6	1.8	0.9	1.5	0.6	0.696	0.696	1.043	1.565	1.2	0	1.2	1.2	1.8	0.6	0.667	0.667	2	0.667	1.143	1.714	1.143	0	0.8	2	0.8	0.4	1	1	0	2	0.615	1.385	1.25	0.75	1.03	0.97	1.143	0.857	1.615	0.385	1.2	0.8
BTK	0.75	1.25	0.211	0.842	0.632	1.053	0.842	2.421	1.412	1.235	0.353	1	1.1	0.7	1.2	0.889	2.111	0.778	0	1	1.222	1.838	0.432	1.405	0.324	1.692	0.769	1.385	0.154	1.241	1.103	1.655	0	1.135	0.865	0.667	1.333	0.688	1.312	0.87	1.13	0.981	1.019	1.333	0.667	1.069	0.931	0.667	1.333
CD79A	0	2	0	0.643	0.214	1.929	0	3.214	0	2.4	0.6	0	2	0	2	0.545	1.636	1.091	0	0	2.727	1.25	1.25	0.5	1	0	2.222	0.444	1.333	0.8	2.4	0.4	0.4	0.667	1.333	0.8	1.2	0.333	1.667	0.429	1.571	0.333	1.667	0.909	1.091	0.714	1.286	0	2
CD79B	0.286	1.714	0	0.75	0	1.25	0	4	0.2	2.4	0.4	0	0.727	0.727	2.545	1.125	0.75	0.375	1.125	0.375	2.25	0.889	1.333	1.778	0	0	1.846	0.923	1.231	0.857	1.714	0.857	0.571	0.333	1.667	0	2	0.143	1.857	0.889	1.111	0.5	1.5	0.545	1.455	0.556	1.444	0.8	1.2
NFKB2	0.636	1.364	0	0.343	0.457	0.629	0.4	4.171	1.091	1.5	0.409	0.32	0.88	0.4	2.4	1.091	1.364	0.545	0.182	1.091	1.727	0.8	1.771	1.029	0.4	0.426	1.702	1.191	0.681	0.962	1.62	0.709	0.709	0.833	1.167	0.759	1.241	0.233	1.767	0.211	1.789	0.421	1.579	0.681	1.319	0.508	1.492	0.5	1.5
PMS2	1.529	0.471	0.971	0.794	0.882	0.529	0.706	2.118	1.347	0.98	0.673	1.18	0.984	0.59	1.246	1.256	0.907	0.907	0.349	1.186	1.395	1.674	1.023	1.302	0	1.617	1.106	0.851	0.426	1.067	1.156	1.244	0.533	1	1	0.963	1.037	0.449	1.551	1.105	0.895	0.897	1.103	0.98	1.02	1.279	0.721	0.952	1.048
TCF3	0.375	1.625	0.098	0.197	0.393	1.869	0.197	3.246	0	2.571	0.429	0.333	1.333	0	2.333	0.255	1.532	0.957	0.511	0.319	2.426	0.6	2.133	0.467	0.8	0.286	2	0.571	1.143	0.339	2.305	0.814	0.542	0.286	1.714	0.083	1.917	0.19	1.81	0.375	1.625	0.348	1.652	0.267	1.733	0.205	1.795	1	1
CXCR4	0.609	1.391	0.154	0.462	0.462	1.846	0.308	2.769	0.5	2.417	0.083	0.769	2	0	1.231	0.882	1.941	1.059	0	1.059	1.059	1.2	2.4	0.4	0	1.25	1.75	0.5	0.5	0.909	2.182	0.909	0	0.588	1.412	0.364	1.636	0.286	1.714	0.769	1.231	0.5	1.5	0.462	1.538	0.857	1.143	1.333	0.667
MYD88	0.6	1.4	0.158	0.947	0.632	0.789	0	3.474	0.462	2.538	0	0.222	1.333	0.444	2	2.286	1.429	0	0	0.571	1.714	0.727	2.182	0.727	0.364	0.75	1.75	1.5	0	1.2	1.333	0.533	0.933	0.857	1.143	2	0	0.5	1.5	0	2	0.4	1.6	0.632	1.368	0.286	1.714	0.667	1.333
ATM	1.317	0.683	1.404	1.049	1.373	0.602	0.756	0.817	1.626	0.52	0.855	1.318	0.648	0.961	1.073	1.41	0.667	1.385	0.103	1.641	0.795	2.041	0.571	1.265	0.122	1.468	0.759	1.468	0.304	1.503	0.917	1.503	0.076	1.292	0.708	1.306	0.694	0.883	1.117	1.387	0.613	1.224	0.776	1.397	0.603	1.408	0.592	1.438	0.562
BLM	1.509	0.491	1.19	0.905	1.667	0.714	0.476	1.048	1.368	0.706	0.926	1.135	0.541	1.243	1.081	1.643	0.879	1.605	0.038	1.07	0.764	1.515	0.606	1.455	0.424	1.556	0.711	1.422	0.311	1.76	0.96	1.013	0.267	1.176	0.824	1.371	0.629	0.746	1.254	1.667	0.333	1.187	0.813	1.32	0.68	1.482	0.518	1.333	0.667
FCGR2B	0.222	1.778	0.222	0.222	0.889	1.778	0.222	2.667	1.312	1.5	0.188	0.545	0.909	0.364	2.182	0.692	1.385	1.154	0.231	0.692	1.846	1.926	1.185	0.593	0.296	1.333	1.167	1	0.5	2.609	0.87	0.348	0.174	0.25	1.75	0.364	1.636	0.308	1.692	0.857	1.143	0.8	1.2	0.714	1.286	0.353	1.647	0	2
IKZF1	0.444	1.556	0.286	0.429	0.571	1.714	0.286	2.714	0.562	2.062	0.375	0.8	1.12	0.32	1.76	0.31	1.552	0.31	1.034	0.517	2.276	0.769	1.385	0.308	1.538	1.053	1.684	0.211	1.053	0.296	2.667	0.296	0.741	0.267	1.733	0.154	1.846	0.6	1.4	0.56	1.44	0.828	1.172	0.786	1.214	0.636	1.364	0.6	1.4
POLE	0.673	1.327	0.133	0.507	0.667	1.387	0.133	3.173	0.829	2.073	0.098	0.533	1.253	0.16	2.053	1.063	1.633	0.797	0.342	0.608	1.557	1.138	1.505	1.028	0.33	0.708	2	0.667	0.625	0.745	2.112	0.621	0.522	0.434	1.566	0.426	1.574	0.176	1.824	0.545	1.455	0.436	1.564	0.726	1.274	0.505	1.495	0.766	1.234
TERT	0.596	1.404	0	0.49	0.041	1.469	0.122	3.878	0.391	2.609	0	0.273	1.091	0.045	2.591	0.64	1.84	0.32	0.4	0.72	2.08	0.414	1.931	0.552	1.103	0.345	1.655	0.483	1.517	0.485	2.343	0.485	0.687	0.286	1.714	0.294	1.706	0.213	1.787	0.095	1.905	0.2	1.8	0.412	1.588	0.356	1.644	0.414	1.586
TNFRSF1A	0.429	1.571	0.207	0.517	0.828	1.448	0.517	2.483	1.385	1.385	0.231	0.522	0.522	0	2.957	0.333	2	0.5	0.333	1.167	1.667	0.432	2.378	0.757	0.432	0.774	2.065	0.516	0.645	0.6	1.6	0.4	1.4	0.769	1.231	0.4	1.6	0.533	1.467	0.706	1.294	0.7	1.3	0.381	1.619	0.467	1.533	0.667	1.333
[truncated: 10 more columns]
